# Supplementary material for: Modified gemcitabine, S-1, and leucovorin combination for patients with newly diagnosed locally advanced or metastatic pancreatic adenocarcinoma: A multi-center retrospective study in Taiwan
Source: PLoS One. 2020 Dec 29;15(12):e0244487. doi: 10.1371/journal.pone.0244487 (PMC7771868; doi:10.1371/journal.pone.0244487)
Supplement: S1 File — (XLSX) [file pone.0244487.s001.xlsx]

## Sheet: 工作表1
Birthday m-y	Sex	Age range	Location	Patho	Differentiation	OP	OP method	Resection	Adjuvent	GSL as ? Line	Age using GSL	PS(GSL)	Status of GSL	GSL start day	GSL last day		GSL cycles	dose reduction 0: no 1: yes	Reason GSL stop		GSL response	Response day	Last fu date	Second line		third line	Last fu status		Neu Gr1	Neu Gr2	Neu Gr3	Neu Gr4	Neu Gr5	Hb 1	Hb 2	Hb 3	Hb 4	Hb 5	Plt 1	Plt 2	Plt 3	Plt 4	Plt 5	Renal 1	Renal 2	Renal 3	Renal 4	Renal 5	Nausea 1
1960-01-05	1	50-60	3	1	2	1	2	1	1	1	56	0	1	2016-10-25	2017-07-24	272	13	1	1	1	2	2017-01-21	2019-05-26	Paclitaxel			1							1										1
1938-12-20	0	70-80	3	1	2	1	2	1	1	1	79	0	1	2017-03-27	2017-06-05	70	5	1	1	1	3	2017-06-05	2017-12-05	Paclitaxel			1							1										1
1947-03-07	1	60-70	1	1	3	0	0	0	0	1	69	1	1	2016-01-04	2016-02-15	42	3	1	1	1	3	2016-02-15	2016-04-22	X			1								1
1958-02-19	1	50-60	2	2	2	0	0	0	0	1	59	0	1	2017-11-13	2018-05-14	182	12	0	5	0	1	2018-02-12	2019-09-03	X			0		1					1										1
1943-08-01	1	70-80	3	1	2	0	0	0	0	1	74	0	0	2017-08-09	2019-09-04	756	40	0	9	0	2	2017-10-11	2019-09-07	X			0		1						1					1				1
1968-03-11	0	40-50	1	1	2	1	1	2	1	1	48	0	1	2016-01-04	2020-01-08	1465	95	0	1	0	1	2016-07-04	2020-02-18	Onivyde+ HDFL			0					1					1							1
1954-08-04	1	60-70	1	1	2	1	1	1	1	1	63	0	0	2017-06-19	2018-09-05	443	20	1	1	1	2	2017-11-16	2019-07-06	Onivyde+ HDFL			1			1				1					1
1948-08-25	0	60-70	3	2	3	1	2	1	1	1	70	0	1	2018-06-21	2018-09-26	97	7	0	1	1	3	2018-09-26	2020-02-12	MM398+HDFL			0			1					1									1
1949-05-20	0	70-80	3	1	3	0	0	0	0	1	70	0	1	2019-03-04	2019-08-19	168	12	0	1	0	1	2019-05-27	2020-02-05	Onivyde+ HDFL			0
1938-01-04	0	80-90	2	1	1	0	0	0	0	1	80	1	0	2018-06-04	2019-03-27	296	20	0	3	0	1	2018-10-31	2019-04-29	X			1				1					1			1						1
1955-03-06	1	60-70	1	2	2	1	1	1	1	1	63	0	1	2018-11-26	2019-03-04	98	7	1	1	1	3	2019-03-04	2019-04-29	Onivyde+ HDFL			1								1
1945-08-20	0	70-80	2	1	3	0	0	0	0	1	73	1	1	2018-03-05	2018-04-24	50	4	0	2	0	2	2018-07-17	2019-01-09	X			0
1941-06-10	1	70-80	1	1	2	0	0	0	0	1	78	1	0	2019-01-11	2019-07-15	185	13	1	1	0	2	2019-03-25	2019-04-22	Onivyde+ HDFL			1									1			1
1939-12-10	1	70-80	2	1	3	0	0	0	0	1	79	1	0	2018-03-15	2019-01-10	301	17	0	4	0	2	2018-11-01	2019-01-13	X			1									1
1947-12-20	0	70-80	1	1	4	0	0	0	0	1	71	1	1	2018-04-14	2018-07-11	88	6	0	1	1	3	2018-07-11	2018-07-18	X			0								1										1
1935-01-26	1	80-90	2	1	3	0	0	0	0	1	83	1	0	2018-08-28	2019-01-07	132	9	0	1	1	2	2018-11-26	2019-01-07	MM398+HDFL			0									1								1
1944-02-26	1	70-80	2	1	3	0	0	0	0	1	75	0	1	2019-03-05	2019-05-27	83	6	0	1	0	3	2019-05-24	2019-04-29	Onivyde+ HDFL			1							1					1
1940-06-15	0	70-80	2+3	1	9	0	0	0	0	1	74	1	1	2015-05-11	2015-05-26	15	1	0	2	0	9	1900-01-09	2015-07-23	X			1									1
1950-05-29	1	60-70	2+3	1	9	0	0	0	0	1	65	1	1	2015-09-15	2016-03-29	196	14	0	1	1	1	2015-11-27	2016-08-31	SLOG			1								1
1968-05-10	1	40-50	3	1	9	0	0	0	0	1	47	1	1	2016-04-08	2016-06-21	74	5	0	9	0	2	2016-06-23	2016-07-02	X			0							1
1949-08-05	0	60-70	1	1	3	0	0	0	0	1	68	1	0	2017-11-03	2018-05-28	206	6	0	4	0	2	2018-01-15	2018-06-27	X			1									1				1					1
1936-07-13	0	70-80	1	1	9	0	0	0	0	1	78	1	0	2015-05-12	2015-12-29	231	12	0	5	0	1	2015-12-29	2017-06-02	X			1							1										1
1942-10-24	0	70-80	1	2	9	0	0	0	0	1	75	1	1	2017-09-25	2018-04-10	197	14	0	1	1	1	2017-12-19	2018-08-15	SLOG			1								1										1
1967-08-08	1	40-50	2+3	1	1	0	0	0	0	1	49	0	1	2016-08-29	2017-02-06	161	11	0	5	0	2	2016-11-18	2019-09-04	SLOG			1		1						1					1
1956-04-05	1	60-70	1	1	9	0	0	0	0	1	61	1	0	2018-03-23	2018-03-26	3	1	0	2	0	9	1900-01-09	2018-03-27	X			1									1
1957-06-11	1	60-70	3	1	9	0	0	0	0	1	60	3	1	2018-04-27	2018-05-02	5	1	0	4	0	9	1900-01-09	2018-05-11	X			1
1957-01-22	0	60-70	1	1	2	1	1	9	0	1	60	1	1	2017-12-30	2018-01-02	3	1	0	4	0	9	1900-01-09	2018-01-23	X			1								1				1
1953-06-24	0	60-70	2	1	9	0	0	0	0	1	65	1	1	2018-07-05	2018-08-21	47	4	0	1	1	3	2018-08-03	2018-10-22	GOFL			1							1										1
1957-01-02	1	60-70	2+3	1	3	0	0	0	0	1	61	1	1	2018-07-17	2018-09-25	70	3	0	2	0	3	2018-10-15	2018-11-12	X			1								1									1
1949-06-23	0	60-70	2	1	9	0	0	0	0	1	69	0	1	2018-07-31	2019-02-12	196	13	0	1	1	1	2018-12-20	2019-07-03	ONIVYDE+HDFL			1			1					1										1
1958-07-13	0	60-70	1	1	2	0	0	0	0	1	60	1	1	2018-10-24	2019-08-06	286	20	0	1		2	2019-05-13	2019-10-23	X			1									1					1			1
1942-04-15	1	70-80	3	1	9	0	0	0	0	1	76	1	1	2018-12-19	2019-02-26	69	6	0	1		1	2019-03-12	2019-05-10	X			0					1			1				1						1
1950-04-16	1	60-70	3	1	2	0	0	0	0	1	69	1	1	2019-02-19	2019-11-12	266	19	0	4		2	2019-08-16	2019-12-31	X			1							1											1
1952-08-30	1	60-70	1	1	3	0	0	0	0	1	64	1	1	2016-06-06	2017-05-24	352	19	0	1		1	2017-05-24	2017-09-20	nal-IRI			1								1
1942-02-14	0	70-80	3	1	2	0	0	0	0	1	74	1	1	2016-07-07	2018-04-20	652	22	1	6		1	2018-04-20	2018-04-20	x			1								1
1954-12-13	0	60-70	3	1	9	0	0	0	0	1	62	2	1	2016-07-28	2016-08-17	20	2	1	1		3	2016-08-17	2016-08-17	x			1							1											1
1939-07-28	0	70-80	2	1	2	0	0	0	0	1	77	1	1	2016-12-01	2017-02-08	69	4	1	1		3	2017-02-08	2017-02-16	x			1								1
1959-02-15	1	50-60	3	1	2	0	0	0	0	1	57	1	1	2016-11-29	2017-10-16	321	18	0	1		1	2017-10-16	2017-12-29	x			1								1					1
1954-05-11	1	60-70	1	1	9	0	0	0	0	1	62	1	1	2016-12-08	2017-03-18	100	8	0	1		2	2017-03-18	2017-12-11	FOLFIRINOX			1								1										1
1949-12-26	0	60-70	2	1	9	0	0	0	0	1	68	2	1	2017-02-10	2017-04-20	69	4	0	1		3	2017-04-20	2018-04-12	GOFL			1								1
1951-07-16	1	60-70	2	1	2	0	0	0	0	1	66	1	1	2017-02-14	2017-08-10	177	8	1	1		2	2017-08-10	2017-08-15	x			1			1					1					1
1951-02-12	1	60-70	3	1	3	0	0	0	0	1	66	1	1	2017-07-15	2018-08-21	402	24	0	1		2	2018-08-21	2019-04-29	nal-IRI			1								1
1963-04-07	1	50-60	3	1	2	0	0	0	0	1	54	0	1	2017-07-11	2018-11-16	493	9	0	1		1	2018-11-16	2019-01-21	nal-IRI			1													1
1958-12-11	0	50-60	1	1	2	0	0	0	0	1	59	1	1	2017-11-16	2017-12-02	16	2	1	1		3	2017-12-02	2017-12-21	x			1													1
1947-05-18	1	70-80	1	1	2	0	0	0	0	1	71	1	1	2018-02-13	2019-01-03	324	17	0	4		2	2019-01-03	2019-02-10	x			0		1						1
1959-12-06	0	50-60	1	1	2	0	0	0	0	1	59	1	1	2018-11-08	2018-12-26	48	3	0	1		3	2018-12-26	2019-05-14	SLOG			0								1					1
1942-03-02	1	70-80	1	1	1	0	0	0	0	1	76	1	1	2018-11-09	2018-12-13	34	3	1	1		3	2018-12-13	2018-12-30	x			1			1					1					1					1
1944-12-08	1	70-80	2	1	9	0	0	0	0	1	74	1	1	2018-12-11	2019-10-29	322	14	1	1		2	2019-10-29	2020-02-05	nal-IRI			0								1					1
1948-06-17	1	60-70	1	1	9	0	0	0	0	1	69	1	1	2017-11-07	2017-11-27	20	2	1	4		9	1900-01-09	2017-12-19	x			1
[truncated: 19 more columns]

## Sheet: 代碼
Name	Chart NO.	Birthday	Sex	Diagnosed date	Age	Location	Patho	Differentiation	Lympho-vascular	Perineural	cT(7)	cN(7)	cM(7)	cStage (7)	(8)T	(8)N	(8)M	cStage 8	OP	OP method	OP date	Resection	Adjuvent	s/p OP recurrence day	GSL as ? Line	Age using GSL	PS(GSL)	Status at GSL	GSL start day	GSL last day	Reason GSL stop	GSL response	Response day	Last fu date	Last fu status
XXX	OOOOOOOO	2017-03-03	0 female	2017-03-03		1 head	1 adenocarcinoma	1 well	0 no	0 no	0 Tis: Carcinoma in situ	0 0	0 no mets	1 Ia	0 Tis: Carcinoma in Situ	0 0	0 no mets	1 Ia	0 no	0 no	0 no	0 no	0 no	0 no	1 first line	XX	0	0 locally	2017-03-03	2017-03-03	1 PD	0 CR	2017-03-03	2017-03-03	0 Alive
			1 male			2 body	2 adenosquamous	2 mod	1 yes	1 yes	1 <=2 cm	1 regional	1 distant mets	2 Ib	1a <= 0.5	1 1-3	1 distant mets	2 Ib	1 yes	1 Whipple	2017-03-03	1 R0	1 yes	2017-03-03	2 second line		1	1 meta			2 Toxicity	1 PR			1 Expired
						3 tail		3 poorly	9 not assessed	9 not assessed	2 >2cm, limited to pancrease	2 >=4		3 IIa	1b >0.5, <1	2 >=4		3 IIa		2 Distal		2 R1	9 unkown		3 third line		2			9 loss fu/ unknown	3 Pt preference	2 SD	9 no data
								4 undifferential			3 no celiac axis or the SMA			4 IIb	1c 1-2cm			4 IIb		3 Other		9 unkown			4 fourth line		3				4 Others: poor performance, poor nutrition, pain	3 PD
								9 not assessed			4 celiac, SMA	9 X Equivocal	9 X unkown	5 III	2 >2, <=4	9 X Equivocal	9 X unkown	5 III							5 fifth line		4				5 stable, shift to op
														6 IV	3 > 4cm			6 IV													6 expire	9 unkown/ loss fu
															4 celiac, SMA, com hepatic																9 unkown/ loss fu
															9 X unkown
